# Supplementary material for: Plasma miR-486-5p Expression Is Upregulated in Atrial Fibrillation Patients with Broader Low-Voltage Areas
Source: Int J Mol Sci. 2023 Oct 17;24(20):15248. doi: 10.3390/ijms242015248 (PMC10607367; doi:10.3390/ijms242015248)
Supplement: Supplementary file 1 [file ijms-24-15248-s001.zip]

Archive with 1 entries (1 files):
- ijms-2624569-supplementary.pdf
